# Supplementary material for: Combined bulk RNA-seq and single-cell RNA-seq identifies a necroptosis-related prognostic signature associated with inhibitory immune microenvironment in glioma
Source: Front Immunol. 2022 Nov 17;13:1013094. doi: 10.3389/fimmu.2022.1013094 (PMC9713702; doi:10.3389/fimmu.2022.1013094)
Supplement: Supplementary file 2 [file Table_1.xlsx]

## Sheet: Table.S1
Object	HR	HR_CI_025	HR_CI_975	pvalue	HR (95% CI)
CFLAR	5.112	3.5509	7.3594	1.69e-18	5.112 (3.5509, 7.3594)
SLC25A5	1.7318	1.3975	2.1461	5.22e-07	1.7318 (1.3975, 2.1461)
CAPN1	4.2221	3.0297	5.8838	1.79e-17	4.2221 (3.0297, 5.8838)
BID	0.3121	0.2527	0.3854	2.97e-27	0.3121 (0.2527, 0.3854)
BIRC3	2.2361	1.9433	2.5731	2.67e-29	2.2361 (1.9433, 2.5731)
FAS	2.2456	1.972	2.5571	2.92e-34	2.2456 (1.972, 2.5571)
IFNGR1	1.5768	1.2529	1.9846	0.000103952	1.5768 (1.2529, 1.9846)
MAPK9	0.2366	0.166	0.3371	1.5e-15	0.2366 (0.166, 0.3371)
CASP8	6.0906	4.7534	7.804	2.71e-46	6.0906 (4.7534, 7.804)
TNFRSF1A	2.2208	1.9726	2.5002	9.42e-40	2.2208 (1.9726, 2.5002)
CAMK2A	0.8822	0.8255	0.9428	0.000218802	0.8822 (0.8255, 0.9428)
TRAF5	3.9291	3.167	4.8746	1.62e-35	3.9291 (3.167, 4.8746)
CYLD	0.4996	0.3624	0.6888	2.28e-05	0.4996 (0.3624, 0.6888)
CHMP2B	1.8233	1.1988	2.7731	0.00499383	1.8233 (1.1988, 2.7731)
FTL	2.0525	1.8239	2.3098	7.95e-33	2.0525 (1.8239, 2.3098)
BAX	2.9424	2.4325	3.5592	1.06e-28	2.9424 (2.4325, 3.5592)
DNM1L	0.423	0.2976	0.6013	1.63e-06	0.423 (0.2976, 0.6013)
TRPM7	1.8986	1.2583	2.8646	0.00225106	1.8986 (1.2583, 2.8646)
HSP90AB1	0.4417	0.3226	0.6048	3.49e-07	0.4417 (0.3226, 0.6048)
MACROH2A2	0.4842	0.4382	0.535	4.43e-46	0.4842 (0.4382, 0.535)
PYGL	2.2523	2.0121	2.5213	3.38e-45	2.2523 (2.0121, 2.5213)
PYGB	0.3901	0.3154	0.4824	3.75e-18	0.3901 (0.3154, 0.4824)
XIAP	0.3627	0.2464	0.534	2.76e-07	0.3627 (0.2464, 0.534)
TRADD	4.2154	3.3491	5.3057	1.52e-34	4.2154 (3.3491, 5.3057)
PYCARD	1.9384	1.6797	2.2368	1.33e-19	1.9384 (1.6797, 2.2368)
TNFRSF10A	3.4072	2.3902	4.8569	1.22e-11	3.4072 (2.3902, 4.8569)
TYK2	1.5705	1.1818	2.0872	0.00186476	1.5705 (1.1818, 2.0872)
PLA2G4C	0.5702	0.4562	0.7128	8.06e-07	0.5702 (0.4562, 0.7128)
JAK3	1.8643	1.5872	2.1898	3.3e-14	1.8643 (1.5872, 2.1898)
H2AZ2	2.1795	1.551	3.0625	7.16e-06	2.1795 (1.551, 3.0625)
MAPK8	0.1902	0.149	0.2427	1.41e-40	0.1902 (0.149, 0.2427)
MAPK10	0.3415	0.2875	0.4056	1.83e-34	0.3415 (0.2875, 0.4056)
BIRC2	3.5854	2.44	5.2684	7.89e-11	3.5854 (2.44, 5.2684)
IFNG	2.1709	1.5922	2.9599	9.56e-07	2.1709 (1.5922, 2.9599)
MACROH2A1	5.0824	3.6104	7.1544	1.18e-20	5.0824 (3.6104, 7.1544)
IL1A	2.4521	1.9818	3.034	1.5e-16	2.4521 (1.9818, 3.034)
STAT1	1.8072	1.6042	2.0359	2.17e-22	1.8072 (1.6042, 2.0359)
PLA2G4A	2.1048	1.8221	2.4314	4.88e-24	2.1048 (1.8221, 2.4314)
FASLG	7.1938	4.4009	11.7593	3.55e-15	7.1938 (4.4009, 11.7593)
TNFAIP3	1.8264	1.6052	2.0779	5.81e-20	1.8264 (1.6052, 2.0779)
TNFRSF10B	2.2472	1.8912	2.6701	3.49e-20	2.2472 (1.8912, 2.6701)
TNFSF10	1.7077	1.4806	1.9697	1.98e-13	1.7077 (1.4806, 1.9697)
ZBP1	2.163	1.7654	2.6502	9.81e-14	2.163 (1.7654, 2.6502)
IL1B	1.1927	1.082	1.3148	0.000392672	1.1927 (1.082, 1.3148)
RBCK1	2.3928	1.8697	3.0624	4.18e-12	2.3928 (1.8697, 3.0624)
STAT5A	2.2734	1.866	2.7697	3.58e-16	2.2734 (1.866, 2.7697)
TRAF2	1.8769	1.2946	2.721	0.000891272	1.8769 (1.2946, 2.721)
TICAM1	2.0112	1.4752	2.7419	9.93e-06	2.0112 (1.4752, 2.7419)
RIPK3	4.1615	3.1423	5.5113	2.56e-23	4.1615 (3.1423, 5.5113)
CHMP2A	3.1607	2.4722	4.041	4.31e-20	3.1607 (2.4722, 4.041)
VPS4A	0.129	0.0795	0.2092	1.04e-16	0.129 (0.0795, 0.2092)
GLUL	0.7162	0.6089	0.8423	5.51e-05	0.7162 (0.6089, 0.8423)
TLR4	0.8564	0.75	0.9778	0.0219576	0.8564 (0.75, 0.9778)
IFNA21	0.0092	0.0004	0.2392	0.00477483	0.0092 (4e-04, 0.2392)
RIPK1	5.7747	4.3974	7.5834	1.78e-36	5.7747 (4.3974, 7.5834)
CASP1	2.3394	2.0457	2.6752	2.14e-35	2.3394 (2.0457, 2.6752)
IFNAR1	2.0308	1.4063	2.9328	0.000157902	2.0308 (1.4063, 2.9328)
PARP1	0.6685	0.4685	0.9539	0.0264074	0.6685 (0.4685, 0.9539)
CAMK2D	2.8631	2.3269	3.5229	2.72e-23	2.8631 (2.3269, 3.5229)
CHMP7	0.3396	0.2046	0.5635	2.93e-05	0.3396 (0.2046, 0.5635)
IFNA5	39.6424	1.2038	1305.44	0.039017	39.6424 (1.2038, 1305.4438)
CAMK2G	0.3892	0.3297	0.4594	7.21e-29	0.3892 (0.3297, 0.4594)
GLUD1	0.3104	0.2642	0.3647	5.6e-46	0.3104 (0.2642, 0.3647)
SLC25A31	1451.98	1.855	1.13652e+06	0.0322158	1451.9758 (1.855, 1136521.6654)
SLC25A4	0.6977	0.5373	0.9059	0.00690187	0.6977 (0.5373, 0.9059)
AIFM1	2.0961	1.3596	3.2315	0.000805154	2.0961 (1.3596, 3.2315)
SPATA2	0.4215	0.3013	0.5896	4.56e-07	0.4215 (0.3013, 0.5896)
SPATA2L	2.1356	1.6527	2.7595	6.56e-09	2.1356 (1.6527, 2.7595)
IFNGR2	3.7289	3.1349	4.4353	5.37e-50	3.7289 (3.1349, 4.4353)
SQSTM1	2.6608	2.051	3.4519	1.72e-13	2.6608 (2.051, 3.4519)
ALOX15	1.4644	1.0103	2.1227	0.0440096	1.4644 (1.0103, 2.1227)
JAK1	0.5457	0.4324	0.6886	3.32e-07	0.5457 (0.4324, 0.6886)
CAPN2	1.5223	1.1136	2.0811	0.00842913	1.5223 (1.1136, 2.0811)
H2AZ1	2.8533	2.3875	3.4099	9.28e-31	2.8533 (2.3875, 3.4099)
TLR3	2.513	2.0301	3.1108	2.61e-17	2.513 (2.0301, 3.1108)
CHMP4C	3.7642	2.5916	5.4675	3.41e-12	3.7642 (2.5916, 5.4675)
CYBB	1.4028	1.2523	1.5713	5.07e-09	1.4028 (1.2523, 1.5713)
VDAC2	0.6175	0.432	0.8828	0.00820023	0.6175 (0.432, 0.8828)
SMPD1	2.7489	2.0622	3.6642	5.37e-12	2.7489 (2.0622, 3.6642)
STAT6	2.4769	2.0038	3.0618	5.03e-17	2.4769 (2.0038, 3.0618)
FTH1	2.5884	2.0863	3.2114	5.47e-18	2.5884 (2.0863, 3.2114)
FADD	5.1182	3.8802	6.7513	6.88e-31	5.1182 (3.8802, 6.7513)
MLKL	4.1919	3.173	5.538	6.31e-24	4.1919 (3.173, 5.538)
STAT3	3.6182	2.7411	4.7758	1.09e-19	3.6182 (2.7411, 4.7758)
JMJD7_PLA2G4B	0.458	0.3316	0.6325	2.13e-06	0.458 (0.3316, 0.6325)
STAT2	2.1258	1.7769	2.5433	1.66e-16	2.1258 (1.7769, 2.5433)
PPID	3.0355	1.9546	4.7141	7.65e-07	3.0355 (1.9546, 4.7141)
BCL2	0.5197	0.4147	0.6511	1.28e-08	0.5197 (0.4147, 0.6511)
IFNB1	214.201	53.1044	863.999	4.62e-14	214.2012 (53.1044, 863.9988)
STAT5B	0.291	0.2086	0.4059	3.68e-13	0.291 (0.2086, 0.4059)
H2AC6	1.734	1.5355	1.9581	7.04e-19	1.734 (1.5355, 1.9581)
H2AW	0.5769	0.519	0.6413	2.14e-24	0.5769 (0.519, 0.6413)
GLUD2	0.2654	0.1944	0.3624	6.94e-17	0.2654 (0.1944, 0.3624)
H2AC20	2.2998	2.0286	2.6072	1.1e-38	2.2998 (2.0286, 2.6072)
H2AC21	2.128	1.525	2.9694	8.9e-06	2.128 (1.525, 2.9694)
FAF1	4.864	3.3384	7.0867	1.75e-16	4.864 (3.3384, 7.0867)
IFNA10	5.51356e+06	171.521	177234000000	0.00337244	5513563.4005 (171.5208, 177234372577.212)
H2AX	2.5164	2.1362	2.9643	2.42e-28	2.5164 (2.1362, 2.9643)
HMGB1	1.8213	1.278	2.5954	0.000908489	1.8213 (1.278, 2.5954)
PPIA	2.7962	2.4424	3.2011	3.3e-50	2.7962 (2.4424, 3.2011)
H2AC13	2.3351	1.8823	2.8969	1.26e-14	2.3351 (1.8823, 2.8969)
H2AC11	2.4401	2.0151	2.9546	6.4e-20	2.4401 (2.0151, 2.9546)
H2AC7	1.9623	1.6669	2.31	5.6e-16	1.9623 (1.6669, 2.31)
IFNA1	1025.86	3.0721	342570	0.0193603	1025.8648 (3.0721, 342570.0546)
H2AC18	8.0179	5.6961	11.2861	7.9e-33	8.0179 (5.6961, 11.2861)
VDAC1	5.1888	3.5429	7.5994	2.73e-17	5.1888 (3.5429, 7.5994)
IRF9	1.6434	1.356	1.9918	4.09e-07	1.6434 (1.356, 1.9918)
IFNA7	863310000000	11.8465	6.29e+22	0.0312657	863309811399.904 (11.8465, 6.2913185413131e+22)
IFNA14	282.22	4.2276	18839.9	0.00847465	282.2201 (4.2276, 18839.9142)
TNF	0.8558	0.7414	0.9879	0.0335009	0.8558 (0.7414, 0.9879)
IFNA17	16150.5	4.0007	6.51988e+07	0.0221821	16150.4926 (4.0007, 65198800.2756)
IFNA4	107.685	2.2918	5059.85	0.0172108	107.6851 (2.2918, 5059.8526)
TICAM2	445560	56251	3.52926e+06	7.19e-35	445560.3489 (56250.9575, 3529255.9175)
PLA2G4B	0.3649	0.1621	0.8215	0.0149032	0.3649 (0.1621, 0.8215)
H2AJ	2.6067	2.1886	3.1046	6.51e-27	2.6067 (2.1886, 3.1046)
PGAM5	3.2998	2.5392	4.2882	4.23e-19	3.2998 (2.5392, 4.2882)
RNF103_CHMP3	0.0219	0.0037	0.1301	2.62e-05	0.0219 (0.0037, 0.1301)
H2AC19	11.374	7.7262	16.7442	6.86e-35	11.374 (7.7262, 16.7442)
H2AC12	2.4124	1.8457	3.1531	1.15e-10	2.4124 (1.8457, 3.1531)
H2AC14	2.6508	2.0635	3.4052	2.37e-14	2.6508 (2.0635, 3.4052)
H2AC16	2.2235	1.7946	2.7548	2.69e-13	2.2235 (1.7946, 2.7548)
H2AC8	1.8615	1.6353	2.1191	5.58e-21	1.8615 (1.6353, 2.1191)
H2AB3	58757.2	1.1729	2943577969	0.0467186	58757.2129 (1.1729, 2943577969.3613)
H2AB2	2.34203e+07	2344.38	233968000000	0.000304516	23420302.9014 (2344.381, 233968193802.693)
H2AC4	2.0793	1.6536	2.6146	3.77e-10	2.0793 (1.6536, 2.6146)
H2AC17	2.2673	1.8646	2.7571	2.32e-16	2.2673 (1.8646, 2.7571)
